# Supplementary material for: Identification of plasma proteins associated with seizures in epilepsy: A consensus machine learning approach
Source: PLoS One. 2025 Jul 1;20(7):e0327317. doi: 10.1371/journal.pone.0327317 (PMC12212537; doi:10.1371/journal.pone.0327317)
Supplement: S1 Table — For each protein the variable importance was calculated using the mean of VIPs across the sPLS-DA components. (CSV) [file pone.0327317.s003.csv]

	comp1	comp2	comp3	comp4	comp5	comp6	comp7	comp8	comp9	comp10
PAEP	3.30819365807496	3.00640353773145	2.70964114101373	2.51163854906784	2.4190471997781	2.36700169108371	2.31729470018875	2.27333305440171	2.26080749746587	2.24754791217715
LTBP3	2.38639946562404	2.15913391815732	1.94992857402716	1.79615794060904	1.70530134206833	1.66587775421481	1.63013817922083	1.59972449117207	1.59047928498644	1.58083531286263
CDH15	2.19612328064429	1.97845477074114	1.79747399029482	1.66053823328052	1.63506837022063	1.63362491776437	1.63883225634575	1.6342447050997	1.62177779443034	1.61489775053552
PHOSPHO1	2.20273819709301	1.98164411027857	1.85833682118401	1.71271210386494	1.63664031610492	1.59890716874105	1.58442137880683	1.57798984828126	1.5687399607445	1.55974648422581
DSG3	1.28441317985473	1.36866003260493	1.71767427400532	1.8082835298606	1.72754909849778	1.74787872697723	1.71431884797346	1.68099097681186	1.6804261831436	1.67198505396395
NEFL	1.7783967873481	1.60134666183148	1.47033147478964	1.38042492885867	1.31636534132409	1.28603755251385	1.29108551435586	1.26695477415207	1.2572653812283	1.25183207968974
ASGR1	1.53936477710874	1.38573199448729	1.4611335163479	1.35020203770226	1.37318875215307	1.34394373973148	1.315527155396	1.29082071928119	1.29035396764512	1.28621282106562
DUSP3	1.65885958288753	1.52662794895964	1.39091992508455	1.2803220479838	1.33589453225352	1.30799586643385	1.28721991985935	1.27290195082344	1.27024615885691	1.26607026410946
IL3RA	1.58316826559437	1.42617201709014	1.30173380422738	1.24724419286292	1.33977491684611	1.32326297365051	1.29482403590284	1.27351269734699	1.26435123187882	1.26029843173134
DEFB4A	1.44232646343186	1.29774050244452	1.26658211804514	1.34116061189548	1.30651528964656	1.32990434135508	1.34403813680735	1.31909472472866	1.31908005937148	1.31107780115144
FCAR	1.50990957028349	1.3993294657797	1.25892832175999	1.31764635596844	1.25590272108302	1.2312241032372	1.24711681327035	1.25841530800692	1.25125820540996	1.26008748957011
WWP2	1.40770350130409	1.33698681888295	1.32664546881163	1.32912081482406	1.27460466879089	1.26523818398982	1.25525539321641	1.25855913275342	1.25607437545579	1.25153855031193
LEPR	1.47760351919864	1.33945641400944	1.20503372075224	1.22692490469779	1.25211351874868	1.24017213618247	1.2169082153469	1.20818885505628	1.19873825111903	1.2295058948488
CCL27	1.46209077864946	1.35470924162208	1.22162679151104	1.19031258731318	1.14839148759293	1.12214463611009	1.16880456887601	1.15033344575382	1.14498237782216	1.14508354466575
SFRP1	1.00362364928013	1.03288796808393	1.35983794859009	1.27152269356479	1.20795890056837	1.18389124631827	1.15842668458497	1.14765322061989	1.1387826288793	1.13759664324663
TDGF1	1.40940837668522	1.33828198728205	1.21119201480083	1.12529929010476	1.08306719628075	1.06875656645558	1.05011741122765	1.08395460174423	1.11204749921983	1.11004266263285
HMOX2	0.743301467622066	0.711200127215393	1.02599644669386	1.17840594483791	1.26594559089442	1.29789023917727	1.27854984979317	1.2546492140198	1.24600723532231	1.24423877412315
GPNMB	0.827302943982791	0.744270881604756	0.685659102005527	1.31149471937248	1.25677240456587	1.29193880081629	1.28911093004539	1.27004379624391	1.26285515478901	1.25838964641985
ADAM15	1.03233213933105	0.984464402795335	0.995120985623223	1.20321511826232	1.17286633202969	1.18115455788556	1.15637823844218	1.14066542712565	1.13323266290814	1.12685538376685
TNFRSF13C	1.13417628127989	1.0944840443746	1.14823852386993	1.06255915688571	1.1163637479965	1.09074488200366	1.06796946917599	1.05391995534744	1.05389360169521	1.0550742467679
FGFR2	1.06790885124877	0.970269169563116	1.12252708690913	1.11880579787999	1.07434779987965	1.0503616423924	1.07107312323554	1.05036145495417	1.07688630215896	1.07888459285529
DPEP2	1.04123167516859	0.944566564678277	0.85159500975224	1.12073033032011	1.08809008125219	1.06302646022883	1.04035028780901	1.02025773271385	1.01246623777219	1.00879200014881
PTS	0.996314758143153	0.900969619382295	0.896599015470537	0.975607694417002	0.943395527353849	0.922677166573002	1.13518638237852	1.11353361279825	1.11082641600132	1.10823074173254
CDH17	0.82638493625374	0.747290071859143	0.699241671711785	0.814666374503527	1.21028892392003	1.18671161405784	1.16122287781334	1.14484120164851	1.14889662305698	1.14228419543941
AKT1S1	1.10130986971966	1.19745163739409	1.08821781114102	1.00222731683198	0.958230541972879	0.939112567363052	0.932409534782938	0.915241468404568	0.91721349768672	0.912992610044413
EIF4B	0.964005580522842	1.0828386732631	1.0252776650227	0.993167095683472	0.967949948558844	0.965459515438999	0.959328483633935	0.949975568350205	0.943824078984476	0.943579479833026
TBCB	0.220701987768414	1.05021662103319	0.951519782692802	0.979359773765524	0.999424536347994	1.0595786229638	1.05052722229713	1.08213338133828	1.09002183023034	1.10736043618114
FHIT	0.785630556472574	1.04507647761957	0.940635165943873	0.969042755517768	0.962861857385868	0.94768366854149	0.96868336878591	0.961834789603509	0.964856756070676	0.959313685012391
KIRREL2	0.926824275032095	0.887975238419444	0.933957029878288	1.00134546000359	0.958816622153652	0.945222100943148	0.956405231257538	0.938090947715818	0.931082827504631	0.927462949666502
NDRG1	1.07682740470253	1.00636635652725	0.910972124328531	0.933425482896932	0.886303032710339	0.866172401282079	0.875741695319486	0.859761860670803	0.855529553118968	0.86304111017896
PSG1	0.916548075261641	0.825974344879089	0.745116460301544	0.843720366713976	0.853765945164475	0.890685963068007	0.893708304507644	0.946584500467934	0.941880463268228	0.952525267059533
SMOC1	0.623448693930748	0.610734336625288	0.983132719771817	0.91126259433865	0.865375694254684	0.920377916365591	0.911811550790052	0.970213724707488	0.962949788033895	0.958705913542614
NAA10	0.738076774436449	1.05767317531336	0.959626579654638	0.884174897632945	0.845340508417816	0.85462315903919	0.837058130001791	0.821166617047692	0.815441902911479	0.810494628821666
PRTFDC1	0.758039174255805	1.04421621260215	0.939611914850518	0.865681915030967	0.824145420866968	0.835135475130287	0.83469943664605	0.820186557432716	0.813719928772176	0.812798866496264
CD302	0.954203356108604	0.858441777511399	0.916532586835213	0.848391615662801	0.843791487137894	0.829806451447762	0.811987292004311	0.802742070133968	0.815141780046019	0.820091084417608
ILKAP	0.857644166521809	0.882577185464978	0.933512724174898	0.878323452947153	0.839887500714045	0.824657387765983	0.810425463306972	0.800206477315542	0.797182447170546	0.792795039228929
RPS6KB1	0.838283479161191	1.00301243856586	0.93710658083413	0.862557346078217	0.820336787802465	0.806017545169718	0.791568970184496	0.786114662442821	0.783544514304496	0.779266835025218
IFI30	0.659473402516527	0.605232165338569	0.850452033060091	0.898981420482165	0.854918515052863	0.911091549557923	0.892462045962603	0.875976611733458	0.873443487785288	0.893733659312692
CETN2	0.614980908112409	0.822987470834125	0.8406919664202	0.878523645914852	0.870320175607376	0.850877564343484	0.859747127204036	0.843493370260148	0.841488323942958	0.83650237697357
PFDN2	0.587340614123118	0.613294352163568	0.670796703302046	0.779298248671368	0.924903146124739	0.904133313609762	0.921648650105677	0.934798268010234	0.946569896995982	0.945312609925572
PPP3R1	0.722180280691231	0.86675114123154	0.869693243606843	0.80186536950763	0.811563748421623	0.84021080312291	0.831868303425242	0.816737488669355	0.828635557419388	0.82617027881848
CRADD	0.443882365141805	0.985758569182501	0.886456053440273	0.857888492659143	0.832615141559728	0.824244038661007	0.81601783760094	0.805043674355094	0.814404025028699	0.810166839864478
CRIP2	0.0670056890584476	0.414053625164223	1.01339239423271	0.987633828500998	0.937797881480949	0.933099481988	0.913018374858694	0.916513562247469	0.939044070985678	0.938162671035249
PLA2G10	0.452114564690975	0.453141805331663	0.501515976942975	0.67673774516854	0.985455277453867	0.985683696554728	0.975423587197986	0.962600776644744	0.957733110500066	0.960851403825628
SNCG	0.500834176707957	0.549487892335532	0.897850452121411	0.850151194248495	0.856044424672073	0.837290075340682	0.825238501415576	0.866165651061923	0.862245586662462	0.859010237376984
GGT5	0.260010964830222	0.406669549029203	0.938908944804154	0.907418948318594	0.896219708779104	0.8757388717669	0.894745501238993	0.879745728194034	0.878722165924733	0.943752995832768
PMVK	0.539276027265291	0.93572100343645	0.848814454763964	0.79008535151523	0.79188032684684	0.77474661028679	0.814818360699468	0.799999372809567	0.79375039384399	0.789047828254013
IMPA1	0.502567888521797	0.975664974457362	0.878676412976249	0.819821746037365	0.778577232401053	0.766784450141039	0.762121112713905	0.75572078596107	0.751182770678083	0.748139240498893
COL4A3BP	0.637846002438147	0.882957906389884	0.857314513220687	0.791498036718559	0.756789703778913	0.750844674498919	0.734705420370515	0.743387883416573	0.737524503860691	0.733286838483408
RBKS	0.376807883839152	0.339570625309811	0.675137268536985	0.628844198969166	0.784123864306391	0.868096150671681	0.934914728243519	1.00009825307843	0.998592178510609	1.00504992969616
VSTM1	0.750922769882473	0.690749178955918	0.802333664563992	0.778036507356859	0.753619180125335	0.736813583962104	0.731055227907972	0.766441114235747	0.767974063936354	0.764951669378748
ADGRB3	0.476299185661456	0.472448493191781	0.504320811714484	0.834486196132469	0.859536428149027	0.840086423477164	0.886864053687453	0.875076421561579	0.868469251538278	0.868991895968391
ANXA10	0.747232605630357	0.686089606692366	0.660479416417664	0.640567051505112	0.767836064835726	0.752566108004796	0.769964826732926	0.758724605135284	0.816272019427335	0.811336632943003
FKBP5	0.506664199836601	0.893659459928951	0.822919908775838	0.757524999709881	0.730600124747769	0.721120638327907	0.718690267823017	0.704703111735589	0.706527060620249	0.706463293770719
PTPN1	0.459525211689098	0.84868817921757	0.797588594606665	0.762464963945403	0.730532750645987	0.732532312236385	0.717611147840636	0.737851646507876	0.732833596122395	0.729562635890935
CD63	0.371571367556896	0.765403089181643	0.735097427119955	0.793244278869938	0.761246030231483	0.765946858032822	0.758559118867863	0.745148766174878	0.741954407526985	0.737665245156124
KIF1BP	0.25041142765475	0.779929840864633	0.721677511212962	0.717788378955191	0.755497520655325	0.741761681569185	0.784402588108106	0.780259944416597	0.785175730097046	0.780913672045141
MAD1L1	0.189661260775645	0.170681496942125	0.849443501044478	0.784674026739619	0.783890834071583	0.838359016116183	0.871726092016584	0.860039731365339	0.855381785119446	0.854532121374907
NPM1	0.260670079282791	0.237395368607351	0.61123246345177	0.595660328709566	0.79214522374963	0.801954691418401	0.889492095419508	0.90139234267893	0.894391213917846	0.889095033531116
BST2	0.345717095575235	0.31153905711596	0.493471226504542	0.772320433613849	0.76349773700195	0.767198047459979	0.757281420946646	0.752675072111901	0.748500136259078	0.743980082014739
ISLR2	0.204802602716996	0.329421442684772	0.41477168043845	0.43318492689912	0.755416470840491	0.859914087563777	0.857145391205643	0.852280903136228	0.851500577130292	0.876513314420815
IL32	0.0659347110127943	0.0724054748715234	0.0865563263035042	0.651151232709382	0.94364057917227	0.930278196178021	0.910331118757803	0.918315783252762	0.91140396384323	0.905876038933789
SRP14	0.230641484432212	0.291337598848927	0.777339106636761	0.715856215597981	0.718231715730663	0.701646054585136	0.715392730148079	0.727596006101999	0.724478944380121	0.732402952919556
ATP6V1F	0.640180437668891	0.63228213269835	0.591940213799466	0.62994350559825	0.599241101952792	0.605281031714966	0.600800063110215	0.6082959799458	0.605545862027406	0.60417659715435
KIR2DL3	0.597828378149495	0.574226461109772	0.536204177509141	0.609120325073375	0.582144366438629	0.571365479521608	0.56916806380966	0.644541857358118	0.654169413189374	0.652363342899318
PSME1	0.292072140365244	0.458516562839083	0.60146763276866	0.584746091536252	0.566837205589806	0.656064644484677	0.693013657790727	0.706279185063082	0.70117305480591	0.699453893711093
ABHD14B	0.156590293552021	0.661645905720922	0.672036999379266	0.618622311020564	0.623949217455576	0.633041698737098	0.619640981982788	0.60962224323292	0.615048799392376	0.612458526135045
IFNL1	0.403188119471057	0.383195660671356	0.381746128526025	0.50931554819861	0.48964266013436	0.551791029944183	0.551566512189532	0.802533129999743	0.822225402387174	0.817236267510078
KLB	0.483711120958424	0.440998762319217	0.415355421499515	0.516520332503442	0.532256711607588	0.609127533063798	0.597833646570892	0.692054234095089	0.702180990257679	0.69912917056702
AARSD1	0.00592767973901927	0.493742041871478	0.525978365714093	0.565565182263697	0.592605308423234	0.638870514287792	0.667336110713515	0.721442510021989	0.71723341603566	0.732624947732706
CARHSP1	0.284400830113976	0.367735769052866	0.346369812274822	0.436105316756373	0.430226335014201	0.694174833288029	0.716829008102123	0.762536023611047	0.805342260076643	0.800458205156845
CTF1	0.167852697436382	0.644771062974728	0.598965414750555	0.590796461155735	0.572011860306856	0.558798681417723	0.562523838094204	0.552983728897825	0.551165637892069	0.549198243146462
IL15	0.0645117000929348	0.217042844251811	0.527287229039228	0.629632755185331	0.626475402114885	0.623681271734688	0.631280311659859	0.64622811673937	0.677833310253229	0.67920705411197
FUT8	0.4060514005298	0.472972555165919	0.506935174124641	0.49151196438236	0.4669508997981	0.463066498984798	0.454151610625185	0.445877001402999	0.444313715611476	0.452470592090296
CLSTN1	0.330064990649372	0.371873328474001	0.408412822955027	0.39488446358367	0.383946435721935	0.399143134661979	0.495938671982043	0.537144241784258	0.567604471555541	0.565806728068711
DPEP1	0.149099383192822	0.217431800185454	0.358494013754873	0.466286654497864	0.476413458999565	0.528255755246402	0.521906537866366	0.52545940619539	0.532531012316164	0.585781560665528
CD33	0.238035034026667	0.234450535230885	0.27277627130847	0.371913262832692	0.366112096070199	0.374818905117438	0.373893689173992	0.558419211143723	0.564927808303969	0.569729571367641
