# Supplementary material for: Identification of plasma proteins associated with seizures in epilepsy: A consensus machine learning approach
Source: PLoS One. 2025 Jul 1;20(7):e0327317. doi: 10.1371/journal.pone.0327317 (PMC12212537; doi:10.1371/journal.pone.0327317)
Supplement: S2 Table — For the Random Forest model VIPs were evaluated for each protein based on Mean Decrease Accuracy. (XLSX) [file pone.0327317.s004.xlsx]

## Sheet: Sheet1
	MeanDecreaseAccuracy
all_AED_lib_ref	0.0240201
mono_poly_ref	0.022112
epilepsyDiagnosis_fac	0.0113806
ATP6V1F	0.00399065
PAEP	0.00395743
CDH15	0.0033184
CARHSP1	0.00292495
LTBP3	0.00220778
PHOSPHO1	0.0014533
NEFL	0.00102499
PTS	0.000962476
SFRP1	0.00084178
DSG3	0.000719867
PLA2G10	0.000652907
TDGF1	0.000620809
RBKS	0.000518725
AKT1S1	0.000411764
WWP2	0.000403824
PRTFDC1	0.000393695
CETN2	0.0003535
DUSP3	0.000316323
ILKAP	0.000301401
EIF4B	0.000278473
GPNMB	0.000265037
COL4A3BP	0.000224611
PSG1	0.000220113
name_corrected_gender	0.000218988
FCAR	0.000179557
NAA10	0.000178165
CNS_lib_ref	0.000167732
CLSTN1	0.000163685
NDRG1	0.000148311
IL3RA	7.69372e-05
RPS6KB1	5.67096e-05
FGFR2	6.14294e-06
LEPR	-3.3358e-05
IFI30	-3.74791e-05
CD63	-6.32311e-05
CCL27	-6.48477e-05
FKBP5	-6.60943e-05
PMVK	-6.66023e-05
BST2	-6.79787e-05
CRIP2	-7.83373e-05
GGT5	-8.77937e-05
ASGR1	-8.79239e-05
CRADD	-9.22788e-05
IMPA1	-0.000102103
PTPN1	-0.000110645
FHIT	-0.000114778
CD33	-0.000123722
PSME1	-0.000129452
KIF1BP	-0.000141803
SRP14	-0.000145076
HMOX2	-0.000148068
IL32	-0.000160502
TBCB	-0.0001676
ISLR2	-0.000169205
AARSD1	-0.000195726
CTF1	-0.00024623
ADGRB3	-0.00029549
ABHD14B	-0.000326876
CDH17	-0.000339771
MAD1L1	-0.000340494
IL15	-0.000372293
SMOC1	-0.000392267
DPEP2	-0.000402993
CD302	-0.000411257
PFDN2	-0.00042008
TNFRSF13C	-0.000444657
DEFB4A	-0.000456265
ANXA10	-0.000461089
IFNL1	-0.000463269
KIR2DL3	-0.000470043
FUT8	-0.000515085
VSTM1	-0.000521651
KLB	-0.000524203
NPM1	-0.000535709
KIRREL2	-0.000553409
SNCG	-0.00055502
PPP3R1	-0.000557727
ADAM15	-0.000630026
DPEP1	-0.0010363
