# Supplementary material for: Identification of plasma proteins associated with seizures in epilepsy: A consensus machine learning approach
Source: PLoS One. 2025 Jul 1;20(7):e0327317. doi: 10.1371/journal.pone.0327317 (PMC12212537; doi:10.1371/journal.pone.0327317)
Supplement: S3 Table — Linear regression analysis was performed on each of the 77 proteins to evaluate the linear associations between them and seizures. (XLSX) [file pone.0327317.s005.xlsx]

## Sheet: Sheet1
	Estimate	Fold_Change	Pvalue
PAEP	-0.569	0.566	0.001
LTBP3	0.224	1.251	0.014
PHOSPHO1	0.096	1.101	0.024
CDH15	0.276	1.317	0.024
NEFL	0.178	1.195	0.069
DUSP3	0.232	1.261	0.09
IL3RA	0.086	1.09	0.106
ASGR1	0.083	1.086	0.116
FCAR	0.102	1.108	0.123
LEPR	-0.076	0.927	0.131
CCL27	0.053	1.054	0.135
DEFB4A	0.293	1.34	0.141
TDGF1	0.525	1.69	0.15
WWP2	-0.111	0.895	0.15
DSG3	-0.078	0.925	0.19
TNFRSF13C	-0.08	0.923	0.247
AKT1S1	-0.102	0.903	0.261
NDRG1	0.089	1.093	0.272
FGFR2	0.047	1.048	0.276
DPEP2	-0.04	0.961	0.288
ADAM15	-0.059	0.942	0.292
SFRP1	-0.068	0.934	0.306
PTS	0.105	1.11	0.31
EIF4B	-0.054	0.948	0.326
CD302	0.072	1.074	0.33
KIRREL2	-0.055	0.947	0.345
PSG1	-0.156	0.855	0.35
ILKAP	-0.073	0.93	0.382
RPS6KB1	-0.071	0.931	0.393
GPNMB	-0.021	0.979	0.399
CDH17	0.085	1.088	0.399
FHIT	-0.079	0.924	0.423
PRTFDC1	-0.09	0.914	0.44
VSTM1	0.068	1.071	0.444
ANXA10	-0.123	0.884	0.446
HMOX2	-0.077	0.926	0.449
NAA10	-0.084	0.92	0.452
PPP3R1	0.048	1.049	0.462
IFI30	0.047	1.048	0.501
ATP6V1F	-0.042	0.959	0.514
COL4A3BP	-0.053	0.948	0.516
SMOC1	0.03	1.031	0.525
CETN2	-0.069	0.933	0.531
KIR2DL3	-0.064	0.938	0.542
PFDN2	0.035	1.036	0.549
PMVK	-0.048	0.953	0.583
FKBP5	-0.056	0.945	0.606
IMPA1	-0.047	0.954	0.609
SNCG	0.054	1.056	0.61
KLB	0.045	1.046	0.622
ADGRB3	0.027	1.027	0.627
PTPN1	-0.056	0.946	0.64
PLA2G10	-0.046	0.955	0.645
CRADD	-0.046	0.955	0.651
FUT8	0.026	1.027	0.679
IFNL1	0.037	1.037	0.681
RBKS	0.035	1.036	0.701
CD63	0.029	1.03	0.705
BST2	-0.027	0.973	0.725
CLSTN1	-0.04	0.961	0.737
PSME1	-0.023	0.978	0.766
CARHSP1	0.032	1.032	0.772
NPM1	0.029	1.029	0.791
GGT5	-0.011	0.989	0.791
KIF1BP	-0.027	0.973	0.799
CD33	0.038	1.039	0.808
SRP14	0.02	1.02	0.814
TBCB	-0.027	0.974	0.822
ISLR2	-0.014	0.986	0.835
MAD1L1	0.016	1.016	0.847
CTF1	-0.01	0.99	0.864
ABHD14B	-0.008	0.992	0.873
DPEP1	-0.011	0.989	0.879
CRIP2	-0.004	0.996	0.946
IL32	0.006	1.006	0.946
IL15	-0.003	0.997	0.948
AARSD1	0.001	1.001	0.995
